# Supplementary material for: A Statistical Exploration of QSAR Models in Cancer Risk Assessment: A Case Study on Pesticide-Active Substances and Metabolites
Source: Toxics. 2025 Apr 11;13(4):299. doi: 10.3390/toxics13040299 (PMC12030765; doi:10.3390/toxics13040299)
Supplement: Supplementary file 1 [file toxics-13-00299-s001.zip]

Archive with 2 entries (2 files):
- Supplementary Materials.pdf
- Table S1.xlsx
