# Supplementary material for: A Statistical Exploration of QSAR Models in Cancer Risk Assessment: A Case Study on Pesticide-Active Substances and Metabolites
Source: Toxics. 2025 Apr 11;13(4):299. doi: 10.3390/toxics13040299 (PMC12030765; doi:10.3390/toxics13040299)
Supplement: Supplementary file 1 [file toxics-13-00299-s001.zip › Table S1.xlsx]

## Sheet: overall
MN_ID	CAS Number	SMILES	Overall canc	RM_CASE	RM_CASE_DOM	RM_LEAD	RM_LEAD_DOM	RF_CASE	RF_CASE_DOM	RF_LEAD	RF_LEAD_DOM	R_CASE	R_CASE_DOM	R_LEAD	R_LEAD_DOM	MM_CASE	MM_CASE_DOM	MM_LEAD	MM_LEAD_DOM	FM_CASE	FM_CASE_DOM	FM_LEAD	FM_LEAD_DOM	M_CASE	M_CASE_DOM	M_LEAD	M_LEAD_DOM	R_CASE	R_CASE_DOM	R_LEAD	R_LEAD_DOM	LS_R&M_BATT	LS_R&M_BATT_DOM	LS_R&M_CASE	LS_R&M_CASE_DOM	LS_R&M_LEAD	LS_R&M_LEAD_DOM	LS_R&M_SciQSAR	LS_R&M_SciQSAR_DOM	MOD	MOD_DOM	Overall (in+out)	Overall in
4	301-12-2	CC[S+]([O-])CCSP(=O)(OC)OC		3	0	2	0	1	0	2	0	2	0	2	0	2	0	1	1	2	0	2	0	2	0	1	0	1	0	1	0	2	0	2	0	1	0	1	0
16	62-73-7	COP(=O)(OC)OC=C(Cl)Cl	3	3	1	3	1	3	1	2	0	3	1	3	1	3	1	2	0	3	1	3	0	3	1	3	1	3	1	3	1	1	1	1	0	1	1	1	1			3
17	1563-66-2	CNC(=O)Oc1cccc2CC(C)(C)Oc21	1	3	0	1	1	1	1	1	1	3	0	1	1	1	1	1	0	3	1	1	1	3	0	2	0	1	1	1	0	1	1	1	1	1	1	1	1			3
29	No CAS number	OC(=O)c1cnc2c(ccc(Cl)c2C(O)=O)c1																																						3	0
60	122-14-5	COP(=S)(OC)Oc1ccc(c(C)c1)[N+]([O-])=O	1	1	1	1	1	1	1	2	0	1	1	2	0	1	1	1	1	1	1	2	0	1	1	1	1	1	1	1	1	1	1	1	0	1	1	1	1			2
61	99129-21-2	CCSC(C)CC1CC(=O)C(=C(O)C1)C(/CC)=N/OC\C=C\Cl		3	0	1	1	3	0	1	1	3	0	2	0	3	0	1	1	2	0	1	1	2	0	2	0	2	0	1	0	2	0	2	0	3	0	3	0
91	No CAS number	CC\C(=N/OC\C=C\Cl)C1C(=O)CC(CC(C)S(=O)(=O)CC)CC=1O																																						3	0
102	655-86-7	Nc1cc2nc3ccccc3nc2cc1N		3	0	2	0	3	0	3	1	3	0	3	1	1	1	3	1	1	1	2	0	1	1	3	1	3	0	3	0	1	1	3	0	1	1	1	1
109	210631-68-8	CN1NC=C(C1=O)C(=O)c1ccc(c(C2CCON=2)c1C)S(C)(=O)=O		3	0	1	1	3	0	1	1	3	0	1	1	1	1	1	1	2	0	1	1	3	0	1	1	3	0	1	1	3	0	2	0	2	0	3	1
117	239110-15-7	FC(F)(F)c1cnc(CNC(=O)c2c(Cl)cccc2Cl)c(Cl)c1		1	1	2	0	1	0	2	0	1	1	1	0	1	1	1	1	1	1	3	1	1	1	1	0	1	1	1	0	3	1	1	0	3	1	1	0
139	No CAS number	CC1CN(N)C(=O)NN=1																																						1	1
143	No CAS number	Oc1c(cc(c(Nc2ncc(cc2Cl)C(F)(F)F)c1[N+]([O-])=O)[N+]([O-])=O)C(F)(F)F																																						2	0
159	61-82-5	Nc1ncn[nH]1		1	1	2	0	1	1	2	0	1	1	2	0	3	0	2	0	3	0	2	0	3	1	1	0	1	1	2	0	1	0	2	0	1	0	1	1
175	35272-27-6	OC(=O)c1cccc2nnsc21																																						1	0
177	No CAS number	CC(=O)c1nc2ccc(F)cc2s1																																						2	0
185	No CAS number	OC1=CC(=CNC1=O)C(F)(F)F																																						1	1
195	133-07-3	ClC(Cl)(Cl)SN1C(=O)c2ccccc2C1=O	3	1	1	2	0	1	1	1	0	1	1	1	0	3	1	3	0	3	1	2	0	3	1	2	0	3	1	2	0	1	1	1	1	1	0	1	1			3
209	16655-82-6	CNC(=O)Oc1cccc2C(O)C(C)(C)Oc12		1	1	1	1	1	1	1	1	1	1	1	1	1	1	1	0	3	1	1	1	3	0	2	0	1	1	1	0	1	1	1	1	1	0	1	1
229	732-11-6	COP(=S)(OC)SCN1C(=O)c2ccccc2C1=O	3	1	1	1	1	1	1	2	0	1	1	2	0	3	1	2	0	2	1	2	0	2	1	1	1	1	1	1	0	1	0	2	0	1	1	1	0			3
244	67747-09-5	CCCN(CCOc1c(Cl)cc(Cl)cc1Cl)C(=O)n1ccnc1		3	0	1	1	1	1	3	1	1	1	1	1	3	0	1	1	3	0	1	1	3	0	1	1	3	0	1	1	2	0	2	0	3	0	3	0
245	42874-03-3	CCOc1cc(Oc2ccc(cc2Cl)C(F)(F)F)ccc1[N+]([O-])=O		3	0	2	0	1	1	3	1	3	0	2	0	2	1	3	1	1	1	2	0	1	1	1	0	1	1	1	1	1	1	1	1	2	0	1	1
258	137-42-8	[Na+].CNC([S-])=S	3	1	1	2	0	3	0	1	0	1	1	1	0	2	0	2	0	1	1	1	1	1	1	2	0	1	1	2	0	1	1	1	1	1	0	1	1			3
298	99-30-9	Nc1c(Cl)cc(cc1Cl)[N+]([O-])=O	1	1	1	1	1	1	1	1	1	1	1	1	1	3	1	1	1	3	1	1	1	3	1	1	1	3	0	1	1	3	1	3	1	3	1	3	1			3
309	No CAS number	Nc1ccc(Oc2ccc(cc2Cl)C(F)(F)F)cc1F																																						2	0
314	No CAS number	NC1=CC2=Nc3ccc(Cl)cc3OC2=CC1=O																																						1	1
363	177406-68-7	CC(C)OC(=O)N[C@H](C(C)C)C(=O)N[C@H](C)c1nc2ccc(F)cc2s1		3	0	1	1	1	1	1	1	2	0	1	1	1	1	1	1	1	1	1	1	1	1	1	0	3	0	3	0	2	0	2	0	1	1	3	1
366	76041-71-9	FC(F)(F)C1=CNC(=O)C(Cl)=C1																																						2	0
402	1698-60-8	NC1C=NN(c2ccccc2)C(=O)C=1Cl		3	0	2	0	3	0	2	0	3	0	1	0	2	0	3	1	1	0	2	0	2	0	1	0	3	0	1	0	2	0	2	0	1	0	1	0
405	1113-02-6	CNC(=O)CSP(=O)(OC)OC		3	0	1	0	1	1	1	1	2	0	2	0	1	1	1	1	1	1	1	1	1	1	1	1	1	1	1	0	2	0	3	0	1	0	1	0
411	2303-17-5	CC(C)N(C(C)C)C(=O)SCC(Cl)=C(Cl)Cl	3	3	1	3	1	3	1	3	0	3	1	3	0	3	0	2	0	2	0	1	0	1	0	2	0	3	1	3	1	3	1	3	0	3	1	3	1			3
416	10605-21-7	COC(=O)Nc1nc2ccccc2[nH]1	3	2	0	2	0	1	1	2	0	1	1	1	0	1	1	2	0	1	1	2	0	1	1	1	1	1	1	1	0	1	0	3	0	1	1	1	0			3
431	148-24-3	Oc1cccc2cccnc12	3	2	1	2	0	1	1	2	0	2	1	2	0	1	1	2	0	1	1	1	1	1	1	1	0	1	1	2	0	1	1	1	1	1	1	1	1			2
448	29232-93-7	CCN(CC)c1nc(C)cc(OP(=S)(OC)OC)n1		1	1	1	1	2	0	3	0	1	1	1	0	1	1	1	1	1	1	3	1	1	1	2	0	2	0	1	1	3	0	2	0	1	0	3	1
456	No CAS number	OS(O)(=O)=O.Oc1cccc2cccnc12.Oc1cccc2cccnc12
476	34123-59-6	CC(C)c1ccc(NC(=O)N(C)C)cc1		3	0	2	0	1	1	1	1	1	1	2	0	3	0	1	1	1	1	2	0	1	1	1	0	1	1	1	0	1	1	1	1	2	0	1	1
494	No CAS number	Fc1ccc2nc(sc2c1)-c1nc2ccc(F)cc2s1																																						1	1
499	138261-41-3	[O-][N+](=O)\N=C1/NCCN1Cc1ccc(Cl)nc1		3	0	2	0	1	1	2	0	1	1	2	0	2	0	2	0	1	1	2	0	1	1	1	0	1	1	2	0	2	0	2	0	1	0	3	0
508	No CAS number	CC1=N[N+]([O-])=C(C(=O)N1N)c1ccccc1																																						1	1
511	133-06-2	ClC(Cl)(Cl)SN1C(=O)C2CC=CCC2C1=O	3	1	1	2	0	1	1	1	0	1	1	1	0	3	1	2	0	3	1	2	0	3	1	2	0	2	1	2	0	1	0	2	0	2	0	1	1			3
520	19666-30-9	CC(C)Oc1cc(N2N=C(OC2=O)C(C)(C)C)c(Cl)cc1Cl		2	0	1	1	1	0	1	1	2	0	1	0	3	0	1	0	1	1	1	1	1	1	1	1	2	0	2	0	3	0	2	0	3	0	3	1
525	104206-82-8	CS(=O)(=O)c1ccc(C(=O)C2C(=O)CCCC2=O)c(c1)[N+]([O-])=O		1	1	1	0	3	0	1	0	3	0	1	1	1	1	1	1	1	1	1	1	1	1	2	0	1	1	1	1	2	0	1	0	2	0	1	0
531	34386-42-0	CC(O)c1ccc(cc1)C(C)(C)C		2	0	2	0	1	1	1	1	1	1	1	1	1	1	1	1	1	1	1	1	1	1	1	1	1	1	2	0	2	0	1	1	2	0	3	1
559	90-43-7	Oc1ccccc1-c1ccccc1	3	3	1	2	0	3	1	1	1	3	1	1	0	1	1	2	0	1	1	1	0	1	1	1	1	2	1	1	0	2	0	3	1	1	1	2	0			3
565	60-51-5	CNC(=O)CSP(=S)(OC)OC	1	1	1	1	0	1	1	1	1	1	1	2	0	1	1	1	0	1	1	1	1	1	1	1	0	1	1	2	0	3	0	3	0	1	0	1	1			3
604	52315-07-8	CC1(C)C(C=C(Cl)Cl)C1C(=O)OC(C#N)c1cccc(Oc2ccccc2)c1	2	1	1	1	0	1	1	1	1	1	1	1	0	3	0	1	1	3	1	1	1	2	0	1	0	1	0	2	0	2	0	2	0	3	0	3	0			3
628	33252-63-0	FC(F)(F)C1C=CC(=O)NC=1																																						1	1
641	99105-77-8	CS(=O)(=O)c1ccc(C(=O)C2C(=O)CCCC2=O)c(Cl)c1		1	1	1	0	3	0	1	1	3	0	1	1	1	1	1	1	1	1	1	1	1	1	1	1	1	1	1	1	2	0	1	0	3	0	1	0
654	16672-87-0	OP(O)(=O)CCCl	1	3	0	2	0	3	0	1	1	3	0	1	1	2	0	1	1	3	1	3	1	3	1	1	1	3	0	2	0	1	0	2	0	1	0	1	1			3
678	360-64-5	NC(=O)c1ccccc1C(F)(F)F		1	1	2	0	1	1	1	1	1	1	2	0	1	1	1	1	1	1	2	0	1	1	1	0	1	1	2	0	1	1	1	1	1	0	1	1
695	7681-52-9	[Na+].[O-]Cl	3																																							0

## Sheet: Foglio1
MN_ID	CAS Number	SMILES	Overall canc	RM_CASE	RM_CASE_DOM	RM_LEAD	RM_LEAD_DOM	RF_CASE	RF_CASE_DOM	RF_LEAD	RF_LEAD_DOM	R_CASE	R_CASE_DOM	R_LEAD	R_LEAD_DOM	MM_CASE	MM_CASE_DOM	MM_LEAD	MM_LEAD_DOM	FM_CASE	FM_CASE_DOM	FM_LEAD	FM_LEAD_DOM	M_CASE	M_CASE_DOM	M_LEAD	M_LEAD_DOM	R_CASE	R_CASE_DOM	R_LEAD	R_LEAD_DOM	LS_R&M_BATT	LS_R&M_BATT_DOM	LS_R&M_CASE	LS_R&M_CASE_DOM	LS_R&M_LEAD	LS_R&M_LEAD_DOM	LS_R&M_SciQSAR	LS_R&M_SciQSAR_DOM	MOD	MOD_DOM
4	301-12-2	CC[S+]([O-])CCSP(=O)(OC)OC		3	0	2	0	1	0	2	0	2	0	2	0	2	0	1	1	2	0	2	0	2	0	1	0	1	0	1	0	2	0	2	0	1	0	1	0
16	62-73-7	COP(=O)(OC)OC=C(Cl)Cl	3	3	1	3	1	3	1	2	0	3	1	3	1	3	1	2	0	3	1	3	0	3	1	3	1	3	1	3	1	1	1	1	0	1	1	1	1
17	1563-66-2	CNC(=O)Oc1cccc2CC(C)(C)Oc21	1	3	0	1	1	1	1	1	1	3	0	1	1	1	1	1	0	3	1	1	1	3	0	2	0	1	1	1	0	1	1	1	1	1	1	1	1
29	No CAS number	OC(=O)c1cnc2c(ccc(Cl)c2C(O)=O)c1																																						3	0
60	122-14-5	COP(=S)(OC)Oc1ccc(c(C)c1)[N+]([O-])=O	1	1	1	1	1	1	1	2	0	1	1	2	0	1	1	1	1	1	1	2	0	1	1	1	1	1	1	1	1	1	1	1	0	1	1	1	1
61	99129-21-2	CCSC(C)CC1CC(=O)C(=C(O)C1)C(/CC)=N/OC\C=C\Cl		3	0	1	1	3	0	1	1	3	0	2	0	3	0	1	1	2	0	1	1	2	0	2	0	2	0	1	0	2	0	2	0	3	0	3	0
91	No CAS number	CC\C(=N/OC\C=C\Cl)C1C(=O)CC(CC(C)S(=O)(=O)CC)CC=1O																																						3	0
102	655-86-7	Nc1cc2nc3ccccc3nc2cc1N		3	0	2	0	3	0	3	1	3	0	3	1	1	1	3	1	1	1	2	0	1	1	3	1	3	0	3	0	1	1	3	0	1	1	1	1
109	210631-68-8	CN1NC=C(C1=O)C(=O)c1ccc(c(C2CCON=2)c1C)S(C)(=O)=O		3	0	1	1	3	0	1	1	3	0	1	1	1	1	1	1	2	0	1	1	3	0	1	1	3	0	1	1	3	0	2	0	2	0	3	1
117	239110-15-7	FC(F)(F)c1cnc(CNC(=O)c2c(Cl)cccc2Cl)c(Cl)c1		1	1	2	0	1	0	2	0	1	1	1	0	1	1	1	1	1	1	3	1	1	1	1	0	1	1	1	0	3	1	1	0	3	1	1	0
139	No CAS number	CC1CN(N)C(=O)NN=1																																						1	1
143	No CAS number	Oc1c(cc(c(Nc2ncc(cc2Cl)C(F)(F)F)c1[N+]([O-])=O)[N+]([O-])=O)C(F)(F)F																																						2	0
159	61-82-5	Nc1ncn[nH]1		1	1	2	0	1	1	2	0	1	1	2	0	3	0	2	0	3	0	2	0	3	1	1	0	1	1	2	0	1	0	2	0	1	0	1	1
175	35272-27-6	OC(=O)c1cccc2nnsc21																																						1	0
177	No CAS number	CC(=O)c1nc2ccc(F)cc2s1																																						2	0
185	No CAS number	OC1=CC(=CNC1=O)C(F)(F)F																																						1	1
195	133-07-3	ClC(Cl)(Cl)SN1C(=O)c2ccccc2C1=O	3	1	1	2	0	1	1	1	0	1	1	1	0	3	1	3	0	3	1	2	0	3	1	2	0	3	1	2	0	1	1	1	1	1	0	1	1
209	16655-82-6	CNC(=O)Oc1cccc2C(O)C(C)(C)Oc12		1	1	1	1	1	1	1	1	1	1	1	1	1	1	1	0	3	1	1	1	3	0	2	0	1	1	1	0	1	1	1	1	1	0	1	1
229	732-11-6	COP(=S)(OC)SCN1C(=O)c2ccccc2C1=O	3	1	1	1	1	1	1	2	0	1	1	2	0	3	1	2	0	2	1	2	0	2	1	1	1	1	1	1	0	1	0	2	0	1	1	1	0
244	67747-09-5	CCCN(CCOc1c(Cl)cc(Cl)cc1Cl)C(=O)n1ccnc1		3	0	1	1	1	1	3	1	1	1	1	1	3	0	1	1	3	0	1	1	3	0	1	1	3	0	1	1	2	0	2	0	3	0	3	0
245	42874-03-3	CCOc1cc(Oc2ccc(cc2Cl)C(F)(F)F)ccc1[N+]([O-])=O		3	0	2	0	1	1	3	1	3	0	2	0	2	1	3	1	1	1	2	0	1	1	1	0	1	1	1	1	1	1	1	1	2	0	1	1
258	137-42-8	[Na+].CNC([S-])=S	3	1	1	2	0	3	0	1	0	1	1	1	0	2	0	2	0	1	1	1	1	1	1	2	0	1	1	2	0	1	1	1	1	1	0	1	1
298	99-30-9	Nc1c(Cl)cc(cc1Cl)[N+]([O-])=O	1	1	1	1	1	1	1	1	1	1	1	1	1	3	1	1	1	3	1	1	1	3	1	1	1	3	0	1	1	3	1	3	1	3	1	3	1
309	No CAS number	Nc1ccc(Oc2ccc(cc2Cl)C(F)(F)F)cc1F																																						2	0
314	No CAS number	NC1=CC2=Nc3ccc(Cl)cc3OC2=CC1=O																																						1	1
363	177406-68-7	CC(C)OC(=O)N[C@H](C(C)C)C(=O)N[C@H](C)c1nc2ccc(F)cc2s1		3	0	1	1	1	1	1	1	2	0	1	1	1	1	1	1	1	1	1	1	1	1	1	0	3	0	3	0	2	0	2	0	1	1	3	1
366	76041-71-9	FC(F)(F)C1=CNC(=O)C(Cl)=C1																																						2	0
402	1698-60-8	NC1C=NN(c2ccccc2)C(=O)C=1Cl		3	0	2	0	3	0	2	0	3	0	1	0	2	0	3	1	1	0	2	0	2	0	1	0	3	0	1	0	2	0	2	0	1	0	1	0
405	1113-02-6	CNC(=O)CSP(=O)(OC)OC		3	0	1	0	1	1	1	1	2	0	2	0	1	1	1	1	1	1	1	1	1	1	1	1	1	1	1	0	2	0	3	0	1	0	1	0
411	2303-17-5	CC(C)N(C(C)C)C(=O)SCC(Cl)=C(Cl)Cl	3	3	1	3	1	3	1	3	0	3	1	3	0	3	0	2	0	2	0	1	0	1	0	2	0	3	1	3	1	3	1	3	0	3	1	3	1
416	10605-21-7	COC(=O)Nc1nc2ccccc2[nH]1	3	2	0	2	0	1	1	2	0	1	1	1	0	1	1	2	0	1	1	2	0	1	1	1	1	1	1	1	0	1	0	3	0	1	1	1	0
431	148-24-3	Oc1cccc2cccnc12	3	2	1	2	0	1	1	2	0	2	1	2	0	1	1	2	0	1	1	1	1	1	1	1	0	1	1	2	0	1	1	1	1	1	1	1	1
448	29232-93-7	CCN(CC)c1nc(C)cc(OP(=S)(OC)OC)n1		1	1	1	1	2	0	3	0	1	1	1	0	1	1	1	1	1	1	3	1	1	1	2	0	2	0	1	1	3	0	2	0	1	0	3	1
456	No CAS number	OS(O)(=O)=O.Oc1cccc2cccnc12.Oc1cccc2cccnc12
476	34123-59-6	CC(C)c1ccc(NC(=O)N(C)C)cc1		3	0	2	0	1	1	1	1	1	1	2	0	3	0	1	1	1	1	2	0	1	1	1	0	1	1	1	0	1	1	1	1	2	0	1	1
494	No CAS number	Fc1ccc2nc(sc2c1)-c1nc2ccc(F)cc2s1																																						1	1
499	138261-41-3	[O-][N+](=O)\N=C1/NCCN1Cc1ccc(Cl)nc1		3	0	2	0	1	1	2	0	1	1	2	0	2	0	2	0	1	1	2	0	1	1	1	0	1	1	2	0	2	0	2	0	1	0	3	0
508	No CAS number	CC1=N[N+]([O-])=C(C(=O)N1N)c1ccccc1																																						1	1
511	133-06-2	ClC(Cl)(Cl)SN1C(=O)C2CC=CCC2C1=O	3	1	1	2	0	1	1	1	0	1	1	1	0	3	1	2	0	3	1	2	0	3	1	2	0	2	1	2	0	1	0	2	0	2	0	1	1
520	19666-30-9	CC(C)Oc1cc(N2N=C(OC2=O)C(C)(C)C)c(Cl)cc1Cl		2	0	1	1	1	0	1	1	2	0	1	0	3	0	1	0	1	1	1	1	1	1	1	1	2	0	2	0	3	0	2	0	3	0	3	1
525	104206-82-8	CS(=O)(=O)c1ccc(C(=O)C2C(=O)CCCC2=O)c(c1)[N+]([O-])=O		1	1	1	0	3	0	1	0	3	0	1	1	1	1	1	1	1	1	1	1	1	1	2	0	1	1	1	1	2	0	1	0	2	0	1	0
531	34386-42-0	CC(O)c1ccc(cc1)C(C)(C)C		2	0	2	0	1	1	1	1	1	1	1	1	1	1	1	1	1	1	1	1	1	1	1	1	1	1	2	0	2	0	1	1	2	0	3	1
559	90-43-7	Oc1ccccc1-c1ccccc1	3	3	1	2	0	3	1	1	1	3	1	1	0	1	1	2	0	1	1	1	0	1	1	1	1	2	1	1	0	2	0	3	1	1	1	2	0
565	60-51-5	CNC(=O)CSP(=S)(OC)OC	1	1	1	1	0	1	1	1	1	1	1	2	0	1	1	1	0	1	1	1	1	1	1	1	0	1	1	2	0	3	0	3	0	1	0	1	1
604	52315-07-8	CC1(C)C(C=C(Cl)Cl)C1C(=O)OC(C#N)c1cccc(Oc2ccccc2)c1	2	1	1	1	0	1	1	1	1	1	1	1	0	3	0	1	1	3	1	1	1	2	0	1	0	1	0	2	0	2	0	2	0	3	0	3	0
628	33252-63-0	FC(F)(F)C1C=CC(=O)NC=1																																						1	1
641	99105-77-8	CS(=O)(=O)c1ccc(C(=O)C2C(=O)CCCC2=O)c(Cl)c1		1	1	1	0	3	0	1	1	3	0	1	1	1	1	1	1	1	1	1	1	1	1	1	1	1	1	1	1	2	0	1	0	3	0	1	0
654	16672-87-0	OP(O)(=O)CCCl	1	3	0	2	0	3	0	1	1	3	0	1	1	2	0	1	1	3	1	3	1	3	1	1	1	3	0	2	0	1	0	2	0	1	0	1	1
678	360-64-5	NC(=O)c1ccccc1C(F)(F)F		1	1	2	0	1	1	1	1	1	1	2	0	1	1	1	1	1	1	2	0	1	1	1	0	1	1	2	0	1	1	1	1	1	0	1	1
695	7681-52-9	[Na+].[O-]Cl	3

## Sheet: legenda
RM_CASE_DOM: 0, for OUT OF DOMAIN predictions
RM_CASE_DOM: 1, for IN DOMAIN predictions
RM_CASE: 1, for negative predictions
RM_CASE: 2, for equivocal predictions
RM_CASE: 3, for positive predictions
